# Supplementary material for: Nme Gene Family Evolutionary History Reveals Pre-Metazoan Origins and High Conservation between Humans and the Sea Anemone, Nematostella vectensis
Source: PLoS One. 2010 Nov 11;5(11):e15506. doi: 10.1371/journal.pone.0015506 (PMC2978717; doi:10.1371/journal.pone.0015506)
Supplement: Table S1 — BLASTP hits of human NME partners against starlet sea anemone sequences. Partners of human NME proteins were listed from NCBI Entrez Gene interaction information. BLASTP hits were considered significant for e-values lower than 10− 10. Accession numbers and BLASTP e-values are also given for c-Myc and p53, two downstream targets of human NME1 and NME2 proteins. (XLS) [file pone.0015506.s005.xls]

## Sheet: NME Interacting partners
Homo sapiens			Nematostella vectensis
	Interacting partners	NCBI Acc #	NCBI Acc #	e-value
APEX1	NME1	NP_001632	XP_001625612	2e-84
AURKA	NME1	NP_003591	XP_001627537	8e-121
GORASP2	NME1	NP_056345	XP_001641488	2e-100
ITGB1	NME1	NP_002202	XP_001641468	6e-154
KSR1	NME1	NP_055053	XP_001639530	2e-75
MIF	NME1	NP_002406	XP_001629760	4e-20
POLR1C	NME1	NP_976035	XP_001627689	1e-106
PRUNE	NME1	NP_067045	XP_001630511	6e-47
RAC1	NME1	NP_061485	XP_001630599	4e-96
RRAD	NME1	NP_001122322	XP_001628459	3e-27
SET	NME1	NP_001116293	XP_001636322	2e-66
TIAM1	NME1	NP_003244	XP_001625619	5e-46
USP18	NME1	NP_059110	XP_001636382	2e-17
WDYHV1	NME1	NP_060494	XP_001626904	5e-44
RORA	NME1, NME2	NP_002934	XP_001632045	2e-29
RORB	NME1, NME2	NP_008845	XP_001629708	2e-25
TERF1	NME1, NME2	NP_059523
ACLY	NME2	NP_001087	XP_001629648	0
AKAP13	NME2	NP_006729	XP_001624924	2e-86
ATIC	NME2	NP_004035	XP_001629452	0
DNM1	NME2	NP_004399	XP_001624291	0
DYNC1H1	NME2	NP_001367	XP_001636057	0
EPPK1	NME2	NP_112598
HERC3	NME2	NP_055421	XP_001626692	0
HERC5	NME2	NP_057407	XP_001626692	3e-153
HERC6	NME2	NP_060382	XP_001626692	6e-163
HIST1H2BC	NME2	NP_003517	XP_001640477	5e-49
HTR1B	NME2	NP_000854	XP_001633062	5e-37
ITGB1BP1	NME2	NP_004754
KIF5B	NME2	NP_004512	XP_001641415	4e-147
LYZ	NME2	NP_000230
MOBKL3	NME2	NP_056202	XP_001629486	9e-106
PDIA6	NME2	NP_005733	XP_001629218	9e-145
POLR2H	NME2	NP_006223	XP_001632074	3e-68
PPP1R7	NME2	NP_002703	XP_001637000	6e-95
PPP1R8	NME2	NP_054829	XP_001639596	1e-94
PPP2CA	NME2	NP_002706	XP_001621859	5e-174
PSMA2	NME2	NP_002778	XP_001634245	6e-117
PSMA7	NME2	NP_002783	XP_001639373	2e-114
RPL38	NME2	NP_000990	XP_001640117	2e-29
RUVBL2	NME2	NP_006657	XP_001631905	4e-113
STIP1	NME2	NP_006810	XP_001639136	4e-13
TBXA2R	NME2	NP_001051	XP_001637703	2e-14
VIM	NME2	NP_003371	XP_001629288	2e-32
HTR2A	NME3	NP_000612	XP_001639422	1e-32
SGTA	NME3	NP_003012	XP_001622568	4e-15
UBQLN4	NME3	NP_064516	XP_001624794	5e-69
TRIP13	NME4	NP_004228	XP_001623019	3e-129
DYDC1	NME5	NP_620167	XP_001637527	4e-14
DYDC2	NME5	NP_115748
FKBP6	NME7	NP_003593	XP_001636239	5e-44
KRT18	NME7	NP_000215	XP_001629288	3e-18
NT5C2	NME7	NP_036361	XP_001639750	2e-177
TCHP	NME7	NP_001137324	XP_001640193	9e-73
ZNF263	NME7	NP_005732	XP_001618979	5e-71

## Sheet: Downstream NME targets
Homo sapiens		Nematostella vectensis
	NCBI Acc #	NCBI Acc #	e-value
c-MYC	NP_002458	XP_001640859	4e-21
p53	NP_000537	ABF72158	1e-42
